# Supplementary material for: Aqueous-Phase Reforming of Biogas Slurry over MOF-Derived α-MoO3 Catalyst for Producing Renewable Hydrogen: Effect of Fermenting Time
Source: Molecules. 2024 Nov 25;29(23):5565. doi: 10.3390/molecules29235565 (PMC11643699; doi:10.3390/molecules29235565)
Supplement: Supplementary file 1 [file molecules-29-05565-s001.zip]

Archive with 1 entries (1 files):
- molecules-3214198-supplementary.pdf
